# Supplementary material for: Rapid identification of homozygosity and site of wild relative introgressions in wheat through chromosome‐specific KASP genotyping assays
Source: Plant Biotechnol J. 2019 Sep 30;18(3):743–55. doi: 10.1111/pbi.13241 (PMC7004896; doi:10.1111/pbi.13241)
Supplement: Supplementary file 4 — Table S4 Details of the parental lines used for SNP discovery and validation. [file PBI-18-743-s008.xlsx]

## Sheet: Sheet1
	Table S4 Details of the parental lines used for SNP discovery and validation.
	Species	Variety/Accession	Source	Ploidy	Genome Constitution	Pedigree
	Triticum aestivum	Chinese Spring 92	Germplasm Resource Unit, JIC	Hexaploid	AA BB DD
	Triticum aestivum	Paragon	Germplasm Resource Unit, JIC	Hexaploid	AA BB DD
	Triticum aestivum	Pavon 76	USDA	Hexaploid	AA BB DD
	Triticum aestivum	Highbury	Germplasm Resource Unit, JIC	Hexaploid	AA BB DD
	Triticum aestivum	Alixan	Limagrain	Hexaploid	AA BB DD
	Triticum aestivum	Anapurna	Limagrain	Hexaploid	AA BB DD
	Triticum aestivum	Artdeco	Limagrain	Hexaploid	AA BB DD
	Triticum aestivum	Arturnick	Limagrain	Hexaploid	AA BB DD
	Triticum aestivum	Atomo	Limagrain	Hexaploid	AA BB DD
	Triticum aestivum	Manenick	Limagrain	Hexaploid	AA BB DD
	xAegilotriticum spp.	Synthetic 6X	Dr. Gert H.J. Kema, Wageningen	Synthetic Hexaploid	AA BB DD	Triticum dicoccoides/Ae. Tauschii (McFadden and Sears 1946*; Sears 1976^)
	xAegilotriticum spp.	SH M3	Dr. Gert H.J. Kema, Wageningen	Synthetic Hexaploid	AA BB DD	Cando/R143//Mexi’S’/3/Ae. tauschii (C122)
	xAegilotriticum spp.	SHW7	USDA	Synthetic Hexaploid	AA BB DD	Langdon/Ae. tauschii CIae 22
	xAegilotriticum spp.	SHW29	USDA	Synthetic Hexaploid	AA BB DD	Langdon/Ae.tauschii RL5498
	xAegilotriticum spp.	SHW34	USDA	Synthetic Hexaploid	AA BB DD	Langdon/Ae. tauschii RL5544
	xAegilotriticum spp.	SHW58	USDA	Synthetic Hexaploid	AA BB DD	Langdon/Ae. tauschii AL8/78
	Triticum durum	Karim	INRAT, Tunisia	Tetraploid	AA BB
	Triticum durum	Langdon	USDA	Tetraploid	AA BB
	Triticum durum	CIMMYT Durum1	CIMMYT	Tetraploid	AA BB	CIRNO C 2008
	Triticum durum	CIMMYT Durum2	CIMMYT	Tetraploid	AA BB	GUAYACAN INIA/POMA_2//SNITAN/4/D86135/ACO89//PORRON_4/3/SNITAN
	Triticum durum	CIMMYT Durum3	CIMMYT	Tetraploid	AA BB	ARMENT//2*SOOTY_9/RASCON_37/4/CNDO/PRIMADUR//HAI-OU_17/3/SNITAN
	Triticum durum	CIMMYT Durum4	CIMMYT	Tetraploid	AA BB	GODRIN/GUTROS/DUKEM/3/THKNEE_11/4/DUKEM_1//PATKA_7/YAZI_1/3/PATKA_7/YAZI_1/5/…
	Triticum durum	CIMMYT Durum5	CIMMYT	Tetraploid	AA BB	TUNSYR-2/4/AJAIA/LOTUS4/3/SOMAT_3/PHAX_1//TILO_1/LOTUS_4
	Triticum durum	Creso W7211	Germplasm Resource Unit, JIC	Tetraploid	AA BB
	Triticum durum	Creso W8578	Germplasm Resource Unit, JIC	Tetraploid	AA BB
	Triticum durum	Icarasha2	ICARDA	Tetraploid	AA BB
	Triticum durum	Kundermiki	ICARDA	Tetraploid	AA BB
	Triticum durum	Margarita	ICARDA	Tetraploid	AA BB
	Triticum durum	Miki3	ICARDA	Tetraploid	AA BB
	Triticum durum	Omrabi5	ICARDA	Tetraploid	AA BB
	Triticum durum	Ouassara1	ICARDA	Tetraploid	AA BB
	Aegilops caudata	2090001	Germplasm Resource Unit, JIC	Diploid	CC
	Aegilops caudata	2090002	Germplasm Resource Unit, JIC	Diploid	CC
	Ambylopyrum muticum	2130004	Germplasm Resource Unit, JIC	Diploid	TT
	Ambylopyrum muticum	2130008	Germplasm Resource Unit, JIC	Diploid	TT
	Ambylopyrum muticum	2130012	Germplasm Resource Unit, JIC	Diploid	TT
	Aegilops speltoides	2140007	Germplasm Resource Unit, JIC	Diploid	SS
	Aegilops speltoides	2140008	Germplasm Resource Unit, JIC	Diploid	SS
	Aegilops speltoides	2140018	Germplasm Resource Unit, JIC	Diploid	SS
	Aegilops speltoides	2140020	Germplasm Resource Unit, JIC	Diploid	SS
	Aegilops speltoides	2140066	Germplasm Resource Unit, JIC	Diploid	SS
	Triticum urartu	1010001 (A)	Germplasm Resource Unit, JIC	Diploid	Au
	Triticum urartu	1010002 (B)	Germplasm Resource Unit, JIC	Diploid	Au
	Triticum urartu	1010006 (G)	Germplasm Resource Unit, JIC	Diploid	Au
	Triticum urartu	1010020 (W)	Germplasm Resource Unit, JIC	Diploid	Au
	Secale cereale	390382	USDA	Diploid	RR
	Secale cereale	428373	USDA	Diploid	RR
	Thinopyrum bessarabicum	531712	USDA	Diploid	JJ
	Triticum timopheevii	P95-99.1-1	USDA	Tetraploid	AtAt GG
	Thinopyrum intermedium	401141	USDA	Hexaploid	JJ JvsJvs StSt
	Thinopyrum intermedium	440016	USDA	Hexaploid	JJ JvsJvs StSt
	Thinopyrum elongatum	401007	USDA	Decaploid	EbEb EbEb EbEb EStESt EStESt
	Thinopyrum ponticum	531737	USDA	Decaploid	EbEb EbEb EbEb EStESt EStESt
	Thinopyrum ponticum	547312	USDA	Decaploid	EbEb EbEb EbEb EStESt EStESt
	*McFadden ES, Sears ER (1946) The origin of Triticum spelta and its free-threshing hexaploid relatives. J Hered 37:81–89, 107–116
	^Sears ER (1976) A synthetic hexaploid wheat with fragile rachis. Wheat Inf Serv 41–42:31–32
