# Supplementary material for: Rapid identification of homozygosity and site of wild relative introgressions in wheat through chromosome‐specific KASP genotyping assays
Source: Plant Biotechnol J. 2019 Sep 30;18(3):743–55. doi: 10.1111/pbi.13241 (PMC7004896; doi:10.1111/pbi.13241)
Supplement: Supplementary file 5 — Table S5 Number of lines in each backcross population, for a wild relative species, used for genotyping. [file PBI-18-743-s007.xlsx]

## Sheet: Sheet1
	Table S5 Number of lines in each backcross population, for a wild relative species, used for genotyping and validation of KASP markers.
		BC1	BC2	BC2F1	BC2F2	BC3	BC3F1	BC3F2	BC3F3	BC4	BC4F1	BC4F2	BC5	BC5F1	BC6	Sub-Total
	Th. bessarabicum	1	2	5	1	13	6			6	1					35
		1	2	5		13	1			6	1					29
	Ae. caudata	4	7			16										27
		4	7			9										20
	Th. elongatum	10	12	190	197	10	9			9						437
		8	12			10				9						39
	Th. intermedium		8	10		18	2			1						39
			8	10		18	2			1						39
	Am. muticum	2	15	268	378	44	190			27	122		92			1138
		2	12	5		10				2						31
	Th. ponticum	8	23			15										46
		8	23													31
	S. cereale	1	35	149	60	62	148			2						457
		1	11			7	4			2						25
	Ae. speltoides		25	6		191	132	323	14	63	63	24	65	2	16	924
			23			11				10						44
	T. timopheevii	2	81	360		191	229	99		122	46					1130
		2	25	7		27	68			29						158
	T. urartu	6	25	321			28				53					433
		6	21													27
															Total	4666
																443
	Number of lines previously genotyped on the Axiom® Wheat Relative Genotyping Array
		Th. bessarabicum	Ae. caudata	Th. elongatum	Th. intermedium	Am. muticum	Th. ponticum	S. cereale	Ae. speltoides	T. timopheevii	T. urartu
	BC1	1	4	10		2	8	1		2	6
	BC2	1	7	12	8	15	23	35	25	81	25
	BC2F1	5		190	10	268		149	6	360	321
	BC2F2	1		197		378		60
	BC3	13	16	10	18	44	15	62	191	191
	BC3F1	6		9	2	190		148	132	229	28
	BC3F2								323	99
	BC3F3								14
	BC4	5		9	1	27	2	2	63	122
	BC4F1	1				122			63	46	53
	BC4F2								24
	BC5					92			65
	BC5F1								2
	BC6								16			Total
	Sub-Total	33	27	437	39	1138	48	457	924	1130	433	4666
	Sub-Total	33	27	437	39	1138	48	457	924	1130	433	4666
	BC6								16			Total
	BC5F1								2
	BC5					92			65
	BC4F2								24
	BC4F1	1				122			63	46	53
	BC4	5		9	1	27	2	2	63	122
	BC3F3								14
	BC3F2								323	99
	BC3F1	6		9	2	190		148	132	229	28
	BC3	13	16	10	18	44	15	62	191	191
	BC2F2	1		197		378		60
	BC2F1	5		190	10	268		149	6	360	321
	BC2	1	7	12	8	15	23	35	25	81	25
	BC1	1	4	10		2	8	1		2	6
		Th. bessarabicum	Ae. caudata	Th. elongatum	Th. intermedium	Am. muticum	Th. ponticum	S. cereale	Ae. speltoides	T. timopheevii	T. urartu

## Sheet: Sheet2
Addition L1-A
Addition L2-A
Addition L3-B
Addition L4-A
Addition L5-A
Addition L7-C
Addition-TAF- L1-B
Addition-TAF- L2-A
Addn 1J
Addn 2J
Addn 4J
Addn 5J
Addn 5JS
Addn 6J
Addn 7J
Addn 3
4A Addn
1raa		Addn1RA-
3rbc		Addn2ra-
4affri		Addn2rla-
5rba fri		Addn3rb-
5rlbfriA		Addn3rsA-
6raa		Addn4ra-
65lbafri		Addn5rb-
2raa		Addn5rlb-
CS-1E-1		Addn6ra-
CS-2E-2		Addn6rlb-
CS-2ES-2		Addn7ra-
CS-2EL-1		Addn7rla-
CS-3E-1		Addn7rsa-
CS-3ES-1
CS-3EL-2
CS-4E-2
CS-4Ea-2
CS-5E-2
CS-5ES-2
CS-5EL-2
CS-6E-2
CS-6ES-2
CS-6EL-2
CS-7E-1
CS-7ES-2
CS-7EL-2
